# Supplementary material for: Bi-allelic MCM10 variants associated with immune dysfunction and cardiomyopathy cause telomere shortening
Source: Nat Commun. 2021 Mar 12;12:1626. doi: 10.1038/s41467-021-21878-x (PMC7955084; doi:10.1038/s41467-021-21878-x)
Supplement: Supplementary file 4 — Source Data [file 41467_2021_21878_MOESM4_ESM.xlsx]

## Sheet: Fig 1d
Figure 1d. Coomassie blue-stained SDS-PAGE gel of purified WT and DN27 MCM10-ID

## Sheet: Fig 1e
Figure 1e. Western blot for MCM10 with GAPDH as a loading control.
rabbit anti-Mcm10 (Bethyl A300-131A; 1:500)
mouse anti-GAPDH (GeneTex GTX627408; 1:5,000)

## Sheet: Fig 1f
Figure 1f. Average proliferation rate in MCM10+/- cells
									p-values
	cell line	replicate 1,2	replicate 3,4	replicate 5,6		cell line	avg	st dev	ttest vs wt
	WT	1400000	980000	1100000		WT	1.16333e+06	155134
		1100000	1100000	1300000		8	556667	84301	7.52834e-06
	8	670000	570000	420000		14	333333	54283.2	2.19479e-07
		540000	530000	610000		54	341667	33116	1.72673e-07
	14	340000	300000	350000		65	650000	183412	0.000381897
		300000	280000	430000		1	458333	54191	1.00672e-06
	54	300000	340000	360000		4	261667	36560.5	7.46888e-08
		350000	310000	390000		26	453333	41793.1	7.65389e-07
	65	700000	560000	570000
		970000	670000	430000
	1	470000	520000	450000
		490000	460000	360000
	4	240000	210000	270000
		260000	270000	320000
	26	520000	440000	390000
		460000	450000	460000

## Sheet: Fig 1h
Figure 1h. Average percentage clonogenic survival in HCT116 wild type and MCM10+/- cells
	wt plated 500 cells, het plated 800 cells
	colonies per well				percent clonogenic survival				average clonogenic survival
replicate	WT	het8	het14		WT	het8	het14		WT	het8	het14
1	298	178	109		59.6	22.25	13.625		47.64	17.7083	16.9917
2	327	181	125		65.4	22.625	15.625			2.69026	2.80373	fold decrease
3	272	152	122		54.4	19	15.25
4	257	135	128		51.4	16.875	16		std dev
5	235	173	165		47	21.625	20.625		WT	het8	het14
6	215	177	172		43	22.125	21.5		7.68568	3.31651	3.39855
7	212	153	178		42.4	19.125	22.25
8	231	128	109		46.2	16	13.625
9	245	106	85		49	13.25	10.625
10	221	119	127		44.2	14.875	15.875
11	241	112	113		48.2	14	14.125
12	217	129	161		43.4	16.125	20.125
13	182	143	160		36.4	17.875	20
14	231	104	150		46.2	13	18.75
15	189	135	135		37.8	16.875	16.875
				p-values	ttest vs WT	4.72139e-14	2.90424e-14

## Sheet: Fig 1i
Figure 1i. Average percentage of early apoptotic, late apoptotic or dead cells.
		Dead Cells (PI)	Late Apoptotic Cells (PI & APC)	Early Apoptotic Cells (APC)
replicate	cell line	Q1 %	Q2 %	Q3 %
1	WT	1.97	5.84	1.61
2	WT	1.46	4.59	2.13
3	WT	1.77	4.45	1.77
4	WT	2.03	4.43	1.97
1	het 8	3.25	11.2	2.64
2	het 8	4.13	11.9	2.17
3	het 8	3.57	12.9	2.15
4	het 8	2.63	10.7	3.66
1	het 14	2.43	9.29	2.88
2	het 14	2.5	8.45	2.84
3	het 14	2.67	12.1	3.51
4	het 14	3.01	10	3.67
	average
	WT	1.8075	4.8275	1.87
	het 8	3.395	11.675	2.655
	het 14	2.6525	9.96	3.225
	st dev
	WT	0.256953	0.678743	0.22745
	het 8	0.626392	0.953502	0.707225
	het 14	0.258763	1.561	0.42681
	p-values
	ttest vs WT
	het 8	0.00336263	2.34983e-05	0.0790072
	het 14	0.00356148	0.000939202	0.00137651

## Sheet: Fig 2b
Figure 2b. Cell cycle distribution of HCT116 wild type and MCM10+/- cell lines
			cell cycle phase					average
	replicate	cell line	G1	S	G2/M			G1	S	G2/M
	1	WT	24.62	59.02	13.91		WT	24.8633	61.4533	11.5733
	2	WT	25.99	62.97	9.26		8	34.7467	44.87	17.8833
	3	WT	23.98	62.37	11.55		14	36.8767	42.8733	18.5433
	1	8	37.03	44.49	15.32			st dev
	2	8	32.27	40.1	25.82			G1	S	G2/M
	3	8	34.94	50.02	12.51		WT	1.02686	2.12858	2.32509
							8	2.38588	4.97091	7.01549
	1	14	39.52	42.1	16.37		14	2.72867	2.14712	3.84253
	2	14	34.07	41.22	22.98
	3	14	37.04	45.3	16.28			p-values
								t-test vs WT
								G1	S	G2/M
							8	0.00274546	0.00603903	0.213283
							14	0.00203842	0.000441142	0.0547717

## Sheet: Fig 2e
Figure 2e. Quantification of average G1 loaded MCM2
						average
	replicate	cell line	G1 MCM2			G1 MCM2
	1	WT	2540		WT	2998.33
	2	WT	2522		8	2980
	3	WT	3933		14	2601.33
	1	8	2607			st dev
	2	8	2602			G1 MCM2
	3	8	3731		WT	809.495
					8	650.39
	1	14	2362		14	434.608
	2	14	2339
	3	14	3103			p-values
						t-test vs WT
						G1 MCM2
					8	0.9771
					14	0.4958

## Sheet: Fig 2f
Figure 2f. Quantification of average EdU intensity
						average
	replicate	cell line	EdU intensity			EdU intensity
	1	WT	35784		WT	40220.3
	2	WT	42415		8	23231.3
	3	WT	42462		14	17346.3
	1	8	24548			st dev
	2	8	22411			EdU intensity
	3	8	22735		WT	3842.05
					8	1151.72
	1	14	14026		14	2876.95
	2	14	19098
	3	14	18915			p-values
						t-test vs WT
						EdU intensity
					8	0.0018
					14	0.0012

## Sheet: Fig 2g
Figure 2g. Inter-origin distance (IOD) quantification
p-values were calculated using a two-tailed Mann-Whitney Ranked Sum Test in RStudio version 1.1.442
average	90.9433	122.887	121.412
p-value		4.728e-06	3.394e-07
	WT	het 8	het 14
	Distance (kb)	Distance (kb)	Distance (kb)
	254.865	252.026	265.921
	254.782	212.986	259.897
	152.47	202.981	233.639
	144.804	192.552	232.845
	135.655	187.773	201.736
	126.42	185.189	200.715
	123.515	177.99	188.934
	120.193	175.509	188.903
	117.83	175.454	185.147
	117.209	173.489	181.897
	116.112	170.355	178.98
	116.035	169.968	177.535
	105.438	167.959	177.51
	102.227	166.522	168.166
	98.937	159.211	167.47
	97.379	157.763	161.533
	95.326	150.879	160.369
	88.534	143.491	158.017
	87.913	143.057	156.546
	87.691	136.927	152.421
	78.042	136.594	143.468
	75.412	136.429	141.363
	75.226	131.81	140.367
	70.729	131.187	139.217
	70.209	130.585	137.802
	70.143	130.349	136.375
	66.863	125.714	134.092
	63.01	121.425	127.278
	62.294	113.83	126.188
	60.832	110.005	125.544
	60.079	107.853	125.288
	55.247	96.85	124.794
	55.077	93.164	124.163
	54.55	92.802	121.359
	54.252	92.593	120.278
	52.961	92.542	118.843
	52.781	92.132	117.34
	50.212	91.836	113.306
	49.903	82.858	111.617
	48.894	78.769	110.963
	48.506	77.59	110.932
	47.784	74.784	110.458
	46.761	72.797	103.085
	45.952	67.826	102.404
	45.318	64.249	98.07
	44.396	53.65	94.132
	43.306	47.746	93.606
	42.986	42.542	88.233
	41.28	37.509	85.919
	38.269	15.099	84.281
	35.05	253.933	76.876
	34.654	242.848	72.911
	33.337	194.954	69.092
	29.646	194.169	67.592
	28.133	187.585	66.479
	27.082	182.369	60.772
	264.226	181.499	60.641
	209.156	178.36	59.047
	208.821	166.907	52.412
	208.47	160.516	51.051
	200.765	156.681	49.783
	189.194	149.329	47.402
	187.64	148.061	34.507
	184.806	144.04	30.319
	162.209	142.848	30.023
	150.489	137.411	297.169
	145.933	137.137	230.277
	144.267	136.625	177.842
	143.549	134.923	175.99
	139.525	130.359	166.592
	136.998	124.165	163.187
	134.41	112.159	155.7
	125.71	110.885	155.575
	123.042	109.109	152.2
	117.66	106.203	151.438
	117.296	103.43	144.82
	113.225	103.061	143.402
	112.593	102.703	141.674
	111.706	86.598	134.667
	104.513	85.193	134.416
	103.002	84.866	129.857
	102.563	75.302	128.971
	101.409	75.299	127.52
	96.147	71.687	127.468
	95.55	64.668	124.503
	95.065	61.461	124.276
	94.583	49.124	124.159
	89.649	43.992	122.945
	87.3	37.363	120.979
	86.698	31.883	119.5
	85.871	31.628	118.342
	84.395	29.101	117.219
	82.261		113.333
	80.244		109.941
	78.969		109.793
	76.678		108.742
	74.53		108.212
	72.592		107.854
	70.782		106.749
	63.501		106.073
	61.374		98.282
	58.302		97.98
	56.896		96.179
	54.159		94.48
	54.02		94.257
	53.582		91.487
	52.885		88.434
	52.632		83.776
	51.721		82.514
	48.655		82.195
	48.613		80.47
	46.875		78.452
	44.636		71.043
	44.06		70.245
	41.465		51.932
	41.416		46.998
	40.004		41.447
	19.517		39.973
			38.607

## Sheet: Fig 2h
Figure 2h. Fork speed quantification
p-values were calculated using a two-tailed Mann-Whitney Ranked Sum Test in RStudio version 1.1.442
average	1.34766	1.48564	1.41834
p-value		2.577e-05	0.001871
	WT	het 8	het 14
	kb/min	kb/min	kb/min
	2.4075	1.65393	1.4087
	1.74	2.3356	7.20163
	1.41897	1.14093	1.99627
	1.0151	1.1477	1.3268
	1.36453	1.25483	1.3132
	9.08387	1.35393	2.26477
	2.12337	1.48333	1.54677
	1.4464	1.4286	1.7794
	1.26327	3.04723	1.53643
	1.2729	1.66367	2.11857
	2.88997	0.9994	1.17383
	1.64433	1.73573	1.57043
	1.5108	1.1069	1.23033
	1.296	1.54823	1.69913
	2.9779	1.1715	0.737967
	1.44883	2.0426	0.773367
	1.6575	1.55863	1.78737
	1.9644	3.14867	1.39477
	2.1628	1.5479	1.4349
	1.6472	1.49383	1.32553
	1.0982	1.24773	1.51677
	1.69927	2.67863	1.2063
	3.37903	1.68303	2.7738
	1.45223	1.50067	0.714333
	1.83047	1.38737	1.1902
	1.66633	1.70933	1.2947
	2.75457	2.22673	1.3679
	1.50597	0.834267	1.3573
	1.48367	0.858367	2.13633
	2.55847	1.2882	2.5519
	2.1842	0.6177	1.2361
	3.463	1.09917	0.269133
	1.26367	1.4597	1.12217
	1.49277	1.22393	1.89127
	0.374933	1.23757	0.444333
	1.8607	1.32083	1.2518
	3.6379	1.08527	1.65577
	1.78513	2.5055	1.56097
	1.6009	2.04233	0.8152
	1.4121	3.23577	1.4813
	1.97697	1.52547	1.4836
	0.612733	1.42607	1.22887
	0.667033	1.14377	1.9317
	0.411433	0.3665	1.24827
	0.8667	1.68647	1.21287
	0.996033	1.14503	1.87533
	0.8615	0.759133	1.63643
	1.26827	0.663833	1.2526
	1.6727	1.16767	0.9014
	1.05453	1.31067	1.5742
	0.235567	1.25007	1.19243
	0.991067	0.720267	1.37177
	0.486	1.22037	1.82237
	1.8996	1.2082	0.835467
	1.8529	1.45937	1.47893
	0.969433	1.10367	1.98587
	0.6625	1.77373	2.6349
	0.386067	1.41687	1.38583
	2.01037	0.702567	1.85497
	1.08573	1.21047	2.04277
	0.861267	1.36683	1.71553
	1.3324	1.23673	1.96223
	1.33333	1.43343	1.37127
	0.910767	1.1184	1.32607
	1.15157	4.51397	0.8631
	0.881933	1.27387	1.05353
	1.85663	1.40803	1.26747
	1.2186	1.3671	1.53107
	0.653933	1.69397	1.69277
	1.4903	1.32977	2.8349
	2.1882	2.64897	1.1807
	0.3483	0.9489	1.9932
	0.483233	3.05787	2.0988
	1.0379	1.42527	0.659033
	1.1741	1.41723	1.15053
	0.977	1.21407	1.6127
	1.1121	0.654933	1.44177
	0.925267	1.387	1.59023
	0.866467	1.32473	1.8201
	0.977367	1.39783	1.65073
	1.20597	1.20463	0.8555
	1.60103	1.92353	1.25703
	2.05373	1.4882	0.914133
	1.17833	1.34977	1.2575
	0.541133	1.38517	2.0544
	1.03273	1.75617	1.70707
	0.9516	2.1956	3.80827
	1.25687	2.87037	1.61687
	1.5061	1.049	1.50247
	1.05777	1.0185	1.41857
	1.0512	0.735567	0.957833
	1.52737	0.806233	1.14077
	0.828167	1.6342	1.4348
	0.387	1.21507	2.45853
	0.839567	1.4264	1.0874
	2.5774	0.784567	0.2743
	0.956767	1.25687	0.9679
	0.8874	1.96127	1.3222
	1.27657	1.03113	1.6348
	1.1938	1.00537	0.8457
	0.6655	2.01497	0.504967
	0.991967	1.5095	1.0522
	2.50227	1.19683	1.52507
	1.2202	1.74433	1.78173
	1.85283	0.6082	1.4779
	1.3204	1.51197	1.53103
	1.1957	1.52607	2.46747
	1.2096	1.5413	1.4057
	0.828167	3.10347	1.36407
	1.69907	0.941733	1.2328
	1.11843	2.94507	1.39947
	1.09997	1.22833	1.45977
	0.792167	1.0349	1.90273
	0.8869	1.31303	2.11213
	1.31197	1.38203	1.27447
	2.8674	1.16327	0.794367
	1.05057	1.4971	2.23293
	1.5073	1.76997	1.21087
	1.85683	2.33087	1.3826
	1.18273	1.08263	2.11303
	1.21487	1.12167	1.1463
	1.0183	3.46437	1.56947
	1.2379	0.638267	1.0034
	1.0303	1.50287	0.7084
	1.34817	3.44157	0.5873
	1.8614	1.44007	2.14123
	1.20673	1.3859	1.12363
	1.59283	1.2486	1.14827
	1.49913	2.21903	0.9944
	1.7925	1.76303	2.4745
	2.37443	0.9603	0.991033
	1.0007	1.25113	0.988367
	1.0015	1.47793	1.38563
	2.33283	1.42857	1.86837
	0.800133	1.29337	2.05063
	1.06563	1.28527	1.319
	1.65383	4.3129	0.976233
	1.10417	2.92813	1.0224
	0.9819	0.961433	0.892033
	2.7992	1.65857	1.4777
	1.50543	0.9412	1.52383
	0.777533	1.25513	0.916567
	2.51123	0.8799	1.43167
	1.92	1.2246	1.06427
	2.22227	2.27837	1.64673
	0.736367	1.7261	2.13163
	0.925167	1.0216	0.9463
	1.51833	1.42183	0.742233
	1.50373	1.18617	1.62473
	0.886633	1.3851	1.69553
	0.620033	1.567	1.35947
	2.971	0.977933	4.114
	4.22737	1.06403	0.9375
	4.04437	1.25793	1.31643
	1.77377	1.74197	2.30883
	0.9166	1.71027	1.76453
	1.2954	3.67657	2.2435
	0.729067	2.35543	1.60563
	1.2368	1.4468	1.0166
	0.811067	1.33407	2.499
	3.0685	2.1909	1.0937
	0.874033	1.31353	1.48637
	0.4085	1.73847	1.02977
	1.15103	1.34823	1.4323
	1.10193	1.44763	1.19503
	2.4697	2.3256	1.55917
	2.94343	1.34117	1.67833
	0.890867	1.1082	1.4577
	1.53883	3.90437	1.08607
	1.94973	2.67917	1.0639
	1.5938	0.7631	1.5976
	2.321	1.06697	1.41773
	2.05907	1.8546	1.49407
	1.2717	1.59933	1.3323
	0.5302	1.36127	1.06383
	0.835267	0.806267	1.8071
	1.24013	1.0031	1.2163
	2.5285	0.846533	1.74313
	1.17587	1.26817	1.20713
	1.00903	0.8703	2.36143
	2.29637	2.982	1.17013
	1.4329	1.29067	0.740167
	1.6055	1.161	1.2126
	1.0311	1.8932	1.90067
	1.7872	1.0965	0.8255
	0.991133	1.55867	1.29807
	1.29283	1.40633	1.1631
	1.18707	1.52867	1.67397
	1.07287	0.961167	2.1161
	1.68377	1.47127	1.31447
	1.77807	1.29737	1.69463
	1.01983	1.1058	0.951567
	2.36097	1.591	1.23213
	0.987867	1.93393	1.28163
	2.90413	1.45733	1.77337
	0.9418	1.1722	0.934133
	1.0647	1.11583	1.54703
	1.05923	2.19013	1.4159
	1.5722	0.764667	1.3108
	1.1692	1.41983	1.14833
	1.57677	1.2255	1.2036
	0.824633	0.9687	1.13633
	0.651167	1.5639	1.17293
	0.720267	1.47113	1.081
	1.03827	1.60297	1.74067
	0.8585	0.7274	2.51857
	2.33023	1.4286	1.0875
	1.6151	0.478333	1.10827
	0.960733	1.46457	2.10133
	0.8076	1.0482	0.9372
	0.826133	0.6472	1.66253
	0.9534	1.89617	0.957967
	0.9174	1.97923	0.816267
	3.42603	1.16173	3.7384
	0.872867	1.8163	2.3287
	0.845267	0.709667	3.093
	0.9577	1.05533	2.86907
	1.65117	1.7539	1.32107
	0.842133	1.1224	1.17577
	1.01873	2.93867	1.44327
	1.38417	2.28853	1.85527
	0.711167	1.4555	0.7898
	0.9321	1.3766	1.33197
	1.09427	0.5499	1.124
	0.8981	1.43413	3.16697
	1.55673	2.6873	2.6699
	0.890567	0.665767	1.66133
	0.504333	0.828067	1.42033
	0.963467	1.71253	3.47683
	0.914533	0.3969	1.5836
	1.03397	0.697867	1.36157
	1.7914	1.29443	3.9004
	0.730967	1.33317	0.931133
	1.1398	1.2685	1.66763
	0.924567	1.76863	2.77757
	0.9341	0.849867	1.10413
	0.856033	1.62463	3.18323
	1.5441	1.0874	2.12827
	1.4303	1.4063	1.42877
	1.56043	1.2728	1.96417
	0.772567	2.17633	1.3122
	1.38423	0.559033	1.00893
	2.01653	1.06847	1.30973
	0.5026	1.89477	1.4518
	0.702833	1.21967	1.21327
	0.578667	1.0062	1.43387
	0.493767	1.37537	0.3147
	0.763967	1.46153	1.5695
	1.11707	1.60127	2.36553
	1.03083	1.11683	1.1825
	1.47537	1.82637	0.999467
	1.24857	1.70607	0.727367
	0.887633	1.47117	1.56353
	1.92377	2.82853	1.53723
	1.2128	2.01387	0.666433
	0.953867	0.2565	1.8768
	0.8418	1.88257	1.0435
	0.469133	2.4589	2.77033
	1.00283	0.693367	1.03437
	1.0109	2.13183	2.0421
	1.2976	0.580667	1.29557
	0.4453	0.236367	0.922933
	0.562833	1.85887	1.0883
	0.9133	0.197267	2.2953
	0.9512	0.546633	2.4134
	0.535167	1.53383	1.09097
	1.21027	1.82373	1.07697
	1.08947	2.68363	1.07777
	0.591233	1.5487	1.08757
	1.2524	1.36367	1.24893
	1.4581	1.17563	1.14977
	0.373433	1.3297	1.0989
	0.6119	0.671133	1.70957
	0.774867	1.37887	1.59277
	2.08613	1.25563	2.4017
	0.5538	0.915233	2.16557
	1.23107	1.3789	1.9483
	0.477967	2.3193	1.16177
	0.516	1.49513	2.5395
	1.41767	0.5364	0.838067
	1.06663	1.31617	1.43223
	0.590967	1.5487	0.811367
	1.47813	1.43247	1.23933
	1.16983	1.3982	1.36297
	0.901367	1.248	1.45527
	0.7847	1.14093	1.41463
	0.9624	1.82517	1.31403
	1.02127	0.641167	1.08577
	1.34397	1.0814	1.36557
	0.9966	1.484	1.5063
	0.874633	0.7141	1.3712
	0.864	1.1166	1.27667
	1.6754	2.26823	1.67973
		0.987233	2.69623
		1.75353	1.22203
		1.03083	1.88777
		1.5024	0.982433
		1.9469	0.9366
		1.26183	1.39033
		1.82143	2.41503
		2.1486	1.38957
		1.40113	1.51613
		1.05193	1.86003
		0.730633	1.05053
		1.99533	1.2736
		1.95847	2.44197
		1.14743	1.59257
		2.33723	1.7759
		1.0276	0.837233
		2.52443	0.8491
		2.33827	0.4731
		1.5735	1.35523
		1.29557	1.64417
		1.62263	2.27483
		0.7945	1.70693
		1.94793	1.2637
		2.71687	3.85277
		3.64747	2.4292
		2.52943	1.07297
		1.549	1.40233
		0.900967	1.02233
		3.20307	1.11003
		1.90947	1.7386
		1.1768	0.990067
		2.11243	2.332
		1.65033	1.85217
		0.6886	1.5679
		1.11593	1.58207
		1.26247	3.22433
		2.1549	1.33363
		1.51473	0.900967
		1.74843	1.19207
		1.10233	1.48253
		1.4479	0.8513
		1.44057	2.2478
		0.993433	1.46103
		1.24903	2.32123
		0.968667	3.56073
		0.552767	1.28317
		2.7457	2.123
		1.04103	1.19007
		0.86	2.00897
		3.65363	3.7195
		0.6038	2.80583
		0.393467	2.74393
		1.4488	1.5026
		1.76853	1.2997
		1.4159	1.466
		1.04583	1.00263
		0.773467	1.58977
		0.3827	1.2756
		1.1235	1.7322
		1.5833	1.08363
		2.3247	1.3031
		2.62253	1.85627
		1.0549	1.45333
		2.50603	1.1136
		0.626667	1.5918
		1.21933	1.51187
		2.37817	1.94623
		1.31973	1.26473
		0.877533	1.28663
		1.5462	1.29757
		0.858033	0.424833
		1.14853	1.10497
		0.935233	1.52387
		1.6416	2.35203
		0.278667	1.56223
		0.345633	1.11947
		3.8944	1.6535
		2.8735	1.18313
		1.20153	1.51267
		2.52557	0.7331
		1.56177	1.79953
		1.78537	0.7348
		1.48713	1.22837
		1.4973	2.0525
		2.41117	1.17283
		3.22533	1.40413
		0.941867	1.56693
		2.32503	1.56993
		1.76707	1.07943
		3.67853	1.0303
		1.64817	3.40007
		1.351	1.04477
		1.4537	1.19827
		1.34927	1.1888
		1.0887	2.3698
		3.84527	0.639133
		1.5245	1.20403
		1.2421	1.34817
		1.1932	0.975433
		1.11953	1.658
		1.1969	1.18987
		1.64827	1.91487
		2.10313	0.298067
		0.675133	1.06417
		1.3308	0.999
		0.950467	1.76603
		0.921967	1.63137
		0.613833	0.712933
		1.30637	0.864033
		1.04623	0.275567
		1.42117	1.02323
		0.923433	0.9223
		1.63273	1.33543
		1.135	0.8671
		1.5053	1.31523
		1.37003	1.1209
		1.24903	0.749067
		1.45037	1.64077
		0.703767	0.941967
		1.54267	0.5223
		1.6009	0.944533
		0.937	2.09073
		1.21743	1.7965
		1.1518	1.0314
		1.4145	1.82467
		1.3798	0.353
		2.38893	2.4637
		1.1837	0.8025
		1.34483	1.30183
		0.9947	0.7017
		0.7862	0.940833
		0.515233	0.880633
		1.0792	0.6088
		1.9493	1.3596
		1.10587	1.34503
		0.631233	1.1219
		1.6966	0.545933
		1.40827	0.8489
			1.9922
			2.5452
			1.218
			1.0785
			1.4047
			1.22497
			1.3685
			0.933333
			1.01657
			0.817633
			0.9897
			1.2449
			0.6091
			1.56817
			0.816133
			1.8829
			1.10263
			0.615433
			1.2002
			1.1024
			1.07197
			0.3184
			1.1274
			0.9961
			0.4631
			1.10713
			1.02267
			1.4657
			1.86223
			0.911567
			1.02407
			0.416233
			1.10633
			0.8828
			1.2045
			1.03177
			1.68323
			0.924733
			0.569033
			1.69787
			0.8163
			0.615467
			2.3294
			0.856
			0.838367
			1.54017
			1.3771
			1.37443
			0.8308
			0.902933
			1.23913
			0.314033
			1.0559
			0.827133
			0.9572
			0.416267
			1.55767
			0.818233
			1.43763
			0.870667
			1.34407
			0.313867
			0.573433
			1.00137
			0.924567
			1.21597
			1.30057
			1.09707
			1.12877
			1.58807
			1.63383
			1.24253
			0.978233
			1.30283
			0.935633
			1.2462
			2.36167
			0.7838
			0.8566
			0.994467
			0.717733
			0.2937
			1.0404
			0.942867
			0.432633
			1.32787
			1.4118
			0.8379
			1.3798
			1.16097
			1.18413
			0.741133
			0.471967
			0.805933
			1.26483
			1.28677
			0.827667
			0.591033
			0.770367
			0.755967

[truncated: 57 more sheets: Fig 2i, Fig 2j, Fig 3a, Fig 3b, Fig 3c, Fig 3d, Fig 3e, Fig 3f, Fig 3g, Fig 3h, Fig 3i, Fig 3j, Fig 4a, Fig 4b, Fig 4c, Fig 4e, Fig 4g, Fig 4h, Fig 4i, Fig 4j …]
